# Supplementary material for: Development of Flame-Retardant Polylactic Acid Formulations for Additive Manufacturing
Source: Polymers (Basel). 2024 Apr 10;16(8):1030. doi: 10.3390/polym16081030 (PMC11053787; doi:10.3390/polym16081030)
Supplement: Supplementary file 1 [file polymers-16-01030-s001.zip]

Archive with 1 entries (1 files):
- polymers-2938686-supplementary.pdf
